# Supplementary material for: Chronic administration of ivabradine improves cardiac Ca handling and function in a rat model of Duchenne muscular dystrophy
Source: Sci Rep. 2025 Mar 15;15:8991. doi: 10.1038/s41598-025-92927-4 (PMC11910634; doi:10.1038/s41598-025-92927-4)
Supplement: Supplementary file 3 — Supplementary Table 1. [file 41598_2025_92927_MOESM3_ESM.xlsx]

## Sheet: WP326_Calcium_cardiomyocyte
Accession	Gene	Description	# Peptides	DMD_vs_WT_LOG2FC	DMD_vs_WT_PVALUE	DMD_vs_WT_FDR	IVA_vs_DMD_LOG2FC	IVA_vs_DMD_PVALUE	IVA_vs_DMD_FDR	IVA_vs_WT_LOG2FC	IVA_vs_WT_PVALUE	IVA_vs_WT_FDR
A0A8I6GK44	Adcy6	Adenylate cyclase type 6 OS=Rattus norvegicus OX=10116 GN=Adcy6 PE=1 SV=1	24	0.171978	0.217695	0.385894	0.34578	0.069259	0.440324	0.517758	0.0066995	0.0659862
F1LQT1	Adcy7	Adenylate cyclase type 7 OS=Rattus norvegicus OX=10116 GN=Adcy7 PE=3 SV=2	4	0.236222	0.159155	0.312107	0.0931224	0.67492	0.894123	0.329345	0.132484	0.313997
P15823	Adra1b	Alpha-1B adrenergic receptor OS=Rattus norvegicus OX=10116 GN=Adra1b PE=2 SV=2	6	0.190419	0.102026	0.229582	0.21309	0.170385	0.545351	0.403509	0.0100865	0.0794154
A0A8I5ZMD4	Anxa6	Annexin OS=Rattus norvegicus OX=10116 GN=Anxa6 PE=1 SV=1	68	0.493744	0.00159453	0.0133958	-0.110712	0.566962	0.84355	0.383033	0.0473624	0.174712
A0A8L2QE39	Arrb2	Arrestin, beta 2 OS=Rattus norvegicus OX=10116 GN=Arrb2 PE=1 SV=1	8	0.135974	0.0609026	0.161668	-0.0412001	0.663772	0.890978	0.0947735	0.305468	0.516744
A6IDE6	Atp1b1	Sodium/potassium-transporting ATPase subunit beta OS=Rattus norvegicus OX=10116 GN=Atp1b1 PE=3 SV=1	24	-0.163756	0.0297079	0.101047	-0.132431	0.179745	0.558444	-0.296187	0.00347701	0.0485576
A6IDE8	Atp1b1	Sodium/potassium-transporting ATPase subunit beta OS=Rattus norvegicus OX=10116 GN=Atp1b1 PE=3 SV=1	13	0.433927	0.0369203	0.11599	-0.0222879	0.934039	0.979659	0.411639	0.122004	0.300961
P13638	Atp1b2	Sodium/potassium-transporting ATPase subunit beta-2 OS=Rattus norvegicus OX=10116 GN=Atp1b2 PE=1 SV=1	6	0.197955	0.0908587	0.212769	-0.121119	0.432618	0.768887	0.0768362	0.606277	0.766569
Q63377	Atp1b3	Sodium/potassium-transporting ATPase subunit beta-3 OS=Rattus norvegicus OX=10116 GN=Atp1b3 PE=1 SV=1	14	0.187361	0.0143227	0.0605055	-0.14297	0.150295	0.532225	0.0443917	0.639552	0.791861
A6J193	Atp2a2	ATPase, Ca++ transporting, cardiac muscle, slow twitch 2, isoform CRA_d OS=Rattus norvegicus OX=10116 GN=Atp2a2 PE=4 SV=1	3	0.445617	0.0242581	0.0886989	-0.673218	0.012185	0.344561	-0.227601	0.359369	0.564734
P11507-2	Atp2a2	Isoform 2 of Sarcoplasmic/endoplasmic reticulum calcium ATPase 2 OS=Rattus norvegicus OX=10116 GN=Atp2a2	82	0.0771149	0.361605	0.541135	-0.12356	0.278051	0.659619	-0.0464447	0.671248	0.813599
A6HGH1	Atp2a3	Calcium-transporting ATPase OS=Rattus norvegicus OX=10116 GN=Atp2a3 PE=3 SV=1	36	0.0973	0.106082	0.235749	0.0875092	0.273642	0.657229	0.184809	0.0212173	0.115837
A0A8L2QSH6	Atp2b1	Calcium-transporting ATPase OS=Rattus norvegicus OX=10116 GN=Atp2b1 PE=3 SV=1	43	0.0946861	0.090357	0.212182	0.102429	0.1692	0.543612	0.197115	0.0088711	0.0755087
P11506-1	Atp2b2	Isoform WB of Plasma membrane calcium-transporting ATPase 2 OS=Rattus norvegicus OX=10116 GN=Atp2b2	28	-0.242679	0.148526	0.297398	0.20699	0.354099	0.722717	-0.0356893	0.868086	0.934383
A0A8I6ANR4	Cacna1c	Voltage-dependent L-type calcium channel subunit alpha OS=Rattus norvegicus OX=10116 GN=Cacna1c PE=3 SV=1	49	0.23	0.00655658	0.0357135	-0.180741	0.0979212	0.46569	0.0492595	0.634339	0.787328
A6IY70	Calr	Calreticulin OS=Rattus norvegicus OX=10116 GN=Calr PE=3 SV=1	30	0.262127	0.0349479	0.112066	-0.276832	0.0928095	0.461301	-0.0147053	0.924803	0.965028
A6IBQ6	Camk1	Calcium/calmodulin-dependent protein kinase I, isoform CRA_a OS=Rattus norvegicus OX=10116 GN=Camk1 PE=3 SV=1	16	0.115934	0.255851	0.429864	-0.208701	0.131161	0.508186	-0.0927668	0.481949	0.675513
F1LZG4	Camk2a	calcium/calmodulin-dependent protein kinase OS=Rattus norvegicus OX=10116 GN=Camk2a PE=1 SV=4	15	-0.0420476	0.646459	0.781202	0.051311	0.676904	0.894359	0.00926338	0.938016	0.971793
P15791	Camk2d	Calcium/calmodulin-dependent protein kinase type II subunit delta OS=Rattus norvegicus OX=10116 GN=Camk2d PE=1 SV=1	22	-0.269126	0.039518	0.121387	0.0989134	0.560497	0.840744	-0.170213	0.304051	0.515184
A0A8I6AD45	Camk2g	calcium/calmodulin-dependent protein kinase OS=Rattus norvegicus OX=10116 GN=Camk2g PE=1 SV=1	17	0.142392	0.708913	0.82577	-0.853947	0.102892	0.472448	-0.711555	0.158276	0.349679
A0A8I5ZV59	Camk2g	calcium/calmodulin-dependent protein kinase OS=Rattus norvegicus OX=10116 GN=Camk2g PE=1 SV=1	17	-0.044434	0.834128	0.903934	-0.257307	0.392263	0.744171	-0.301741	0.30319	0.514253
A6K3I5	Casq2	Calsequestrin OS=Rattus norvegicus OX=10116 GN=Casq2 PE=3 SV=1	25	-0.0414984	0.450687	0.624393	-0.148442	0.050787	0.418201	-0.18994	0.0116124	0.0857088
P10980	Chrm2	Muscarinic acetylcholine receptor M2 OS=Rattus norvegicus OX=10116 GN=Chrm2 PE=1 SV=2	8	0.0568571	0.62461	0.765697	-0.0143123	0.92682	0.97781	0.0425448	0.778201	0.881654
Q62658	Fkbp1a	Peptidyl-prolyl cis-trans isomerase FKBP1A OS=Rattus norvegicus OX=10116 GN=Fkbp1a PE=1 SV=3	8	0.133775	0.360256	0.539961	0.0811429	0.677921	0.894814	0.214918	0.260566	0.467661
A0A654ICE6	Gja1	Gap junction protein OS=Rattus norvegicus OX=10116 GN=Gja1 PE=3 SV=1	20	0.386044	0.00170077	0.0139059	-0.128296	0.400947	0.750048	0.257749	0.0873695	0.247908
A6K871	Gna11	Guanine nucleotide binding protein, alpha 11 OS=Rattus norvegicus OX=10116 GN=Gna11 PE=3 SV=1	18	0.155142	0.0334609	0.108798	-0.0443453	0.638913	0.880725	0.110797	0.230982	0.43486
P10824	Gnai1	Guanine nucleotide-binding protein G(i) subunit alpha-1 OS=Rattus norvegicus OX=10116 GN=Gnai1 PE=1 SV=3	15	0.110909	0.214984	0.382419	-0.201928	0.0963766	0.465645	-0.0910185	0.430802	0.630871
A6I2Z9	Gnai2	Guanine nucleotide binding protein alpha inhibiting 2 OS=Rattus norvegicus OX=10116 GN=Gnai2 PE=2 SV=1	23	0.133352	0.0391352	0.120524	0.149392	0.0822019	0.455112	0.282744	0.00142023	0.0307279
P08753	Gnai3	Guanine nucleotide-binding protein G(i) subunit alpha-3 OS=Rattus norvegicus OX=10116 GN=Gnai3 PE=1 SV=3	16	0.370675	0.00031673	0.00450545	-0.0731579	0.554935	0.837912	0.297517	0.0178132	0.106386
A0A8I5ZT81	Gnao1	G protein subunit alpha o1 OS=Rattus norvegicus OX=10116 GN=Gnao1 PE=3 SV=1	18	1.25575	2.95393e-07	2.51182e-05	-0.609989	0.0245165	0.375232	0.645763	0.0147363	0.0965471
P82471	Gnaq	Guanine nucleotide-binding protein G(q) subunit alpha OS=Rattus norvegicus OX=10116 GN=Gnaq PE=2 SV=2	19	0.0474789	0.43217	0.606194	-0.0753397	0.354596	0.722717	-0.0278607	0.722173	0.845586
B0BMW4	Gnas	GNAS complex locus OS=Rattus norvegicus OX=10116 GN=Gnas PE=2 SV=1	21	0.466678	0.000627828	0.00711817	-0.345991	0.0437011	0.409021	0.120686	0.454318	0.650812
P54311	Gnb1	Guanine nucleotide-binding protein G(I)/G(S)/G(T) subunit beta-1 OS=Rattus norvegicus OX=10116 GN=Gnb1 PE=1 SV=4	15	0.17106	0.0193475	0.0755193	0.0524379	0.577143	0.849122	0.223498	0.0189403	0.108701
A0A8I5ZP07	Gnb2	G protein subunit beta 2 OS=Rattus norvegicus OX=10116 GN=Gnb2 PE=1 SV=1	16	0.260912	0.001166	0.0108954	-0.108041	0.277796	0.659516	0.152872	0.116872	0.293928
A6ILM1	Gnb3	Guanine nucleotide binding protein, beta 3, isoform CRA_a OS=Rattus norvegicus OX=10116 GN=Gnb3 PE=3 SV=1	16	0.276551	2.88961e-05	0.000831361	-0.185767	0.0198896	0.371371	0.0907841	0.224383	0.427872
O35353	Gnb4	Guanine nucleotide-binding protein subunit beta-4 OS=Rattus norvegicus OX=10116 GN=Gnb4 PE=2 SV=4	12	-0.0895473	0.39411	0.572211	0.043725	0.755557	0.92664	-0.0458223	0.736318	0.855219
A6I1C4	Gnb5	Guanine nucleotide binding protein, beta 5, isoform CRA_c OS=Rattus norvegicus OX=10116 GN=Gnb5 PE=3 SV=1	16	0.167966	0.113115	0.246801	-0.153799	0.27493	0.657495	0.0141666	0.916497	0.961784
P61954	Gng11	Guanine nucleotide-binding protein G(I)/G(S)/G(O) subunit gamma-11 OS=Rattus norvegicus OX=10116 GN=Gng11 PE=3 SV=1	5	-0.370359	0.017887	0.0714826	0.264212	0.193572	0.570871	-0.106147	0.585384	0.751417
A0A8I6GAY3	Gng12	Guanine nucleotide-binding protein subunit gamma OS=Rattus norvegicus OX=10116 GN=Gng12 PE=1 SV=1	5	0.517421	0.000212939	0.00343078	-0.567967	0.00173311	0.305787	-0.0505466	0.754329	0.866538
P63219	Gng5	Guanine nucleotide-binding protein G(I)/G(S)/G(O) subunit gamma-5 OS=Rattus norvegicus OX=10116 GN=Gng5 PE=3 SV=1	2	0.220045	0.0261405	0.0931347	-0.196545	0.130408	0.508063	0.0235004	0.8491	0.922903
A6JIB2	Grk5	G protein-coupled receptor kinase OS=Rattus norvegicus OX=10116 GN=Grk5 PE=2 SV=1	8	0.146475	0.246597	0.419845	0.231172	0.175354	0.552463	0.377648	0.0260671	0.127616
A0A0A0MY31	Itpr1	Inositol 1,4,5-trisphosphate receptor OS=Rattus norvegicus OX=10116 GN=Itpr1 PE=1 SV=3	57	0.0448483	0.577626	0.730914	0.0535553	0.620499	0.870518	0.0984036	0.350205	0.559174
Q63269	Itpr3	Inositol 1,4,5-trisphosphate receptor type 3 OS=Rattus norvegicus OX=10116 GN=Itpr3 PE=1 SV=1	48	0.134216	0.128405	0.269268	0.20096	0.0916944	0.461301	0.335177	0.00538231	0.0596503
P63251	Kcnj3	G protein-activated inward rectifier potassium channel 1 OS=Rattus norvegicus OX=10116 GN=Kcnj3 PE=1 SV=1	10	0.0887733	0.545859	0.704937	0.149423	0.450091	0.778252	0.238197	0.217617	0.41927
P48548	Kcnj5	G protein-activated inward rectifier potassium channel 4 OS=Rattus norvegicus OX=10116 GN=Kcnj5 PE=1 SV=2	10	0.197761	0.184841	0.344182	0.145897	0.462007	0.784528	0.343657	0.0800155	0.236798
A0A8I5ZLC4	Plcb3	1-phosphatidylinositol 4,5-bisphosphate phosphodiesterase OS=Rattus norvegicus OX=10116 GN=Plcb3 PE=1 SV=1	30	0.0461515	0.462964	0.634932	-0.00908647	0.913979	0.972391	0.037065	0.64975	0.797903
A1L1M0	Prkaca	cAMP-dependent protein kinase OS=Rattus norvegicus OX=10116 GN=Prkaca PE=1 SV=1	33	0.318745	0.0045075	0.0274454	-0.418951	0.00534049	0.341978	-0.100205	0.464267	0.659425
A0A8I6A4F6	Prkacb	cAMP-dependent protein kinase OS=Rattus norvegicus OX=10116 GN=Prkacb PE=3 SV=1	28	-0.0145614	0.928414	0.960415	0.215785	0.32569	0.70059	0.201223	0.343822	0.553253
A6HKB8	Prkar1a	Protein kinase, cAMP dependent regulatory, type I, alpha, isoform CRA_a OS=Rattus norvegicus OX=10116 GN=Prkar1a PE=3 SV=1	26	0.246436	0.000330913	0.00462976	-0.0580035	0.483627	0.798445	0.188433	0.0239154	0.122343
P12368	Prkar2a	cAMP-dependent protein kinase type II-alpha regulatory subunit OS=Rattus norvegicus OX=10116 GN=Prkar2a PE=1 SV=4	26	0.0145792	0.783059	0.872562	-0.105004	0.14686	0.52854	-0.0904244	0.195561	0.391711
A6HB59	Prkar2b	Protein kinase, cAMP dependent regulatory, type II beta, isoform CRA_a OS=Rattus norvegicus OX=10116 GN=Prkar2b PE=3 SV=1	15	0.00613388	0.961273	0.978691	0.0105756	0.950322	0.983967	0.0167094	0.919067	0.9627
B5DFC4	Prkca	Protein kinase C OS=Rattus norvegicus OX=10116 GN=Prkca PE=2 SV=1	28	0.0203127	0.845626	0.910336	0.0656176	0.640237	0.88126	0.0859303	0.528144	0.708234
A0A140UHX0	Prkcd	Protein kinase C delta type OS=Rattus norvegicus OX=10116 GN=Prkcd PE=1 SV=1	36	0.124063	0.267595	0.442886	0.0231212	0.876562	0.963724	0.147184	0.311474	0.522707
Q6DUV1	Prkce	Protein kinase C epsilon type OS=Rattus norvegicus OX=10116 GN=Prkce PE=1 SV=1	32	0.292753	0.000407605	0.00528712	-0.0520874	0.602656	0.861114	0.240666	0.0176922	0.106386
A0A8I5ZN16	Prkcg	Protein kinase C OS=Rattus norvegicus OX=10116 GN=Prkcg PE=3 SV=1	7	-0.0360882	0.753181	0.854953	0.112249	0.468286	0.789073	0.0761612	0.610671	0.769874
Q64617	Prkch	Protein kinase C eta type OS=Rattus norvegicus OX=10116 GN=Prkch PE=1 SV=1	15	0.150182	0.0204741	0.0787378	-0.0348072	0.676059	0.894206	0.115375	0.159117	0.350717
A0A8I6A7A9	Rgs10	Regulator of G-protein signaling 10 OS=Rattus norvegicus OX=10116 GN=Rgs10 PE=4 SV=1	6	0.125517	0.154757	0.305798	0.0688208	0.555917	0.837912	0.194338	0.0927664	0.258138
A0A8I6GJK3	Rgs6	Regulator of G-protein signaling 6 OS=Rattus norvegicus OX=10116 GN=Rgs6 PE=4 SV=1	22	-0.0792129	0.392519	0.570714	0.0942	0.448607	0.777321	0.014987	0.900499	0.953448
B0LPN4-2	Ryr2	Isoform 2 of Ryanodine receptor 2 OS=Rattus norvegicus OX=10116 GN=Ryr2	315	-0.207936	0.42615	0.60161	-0.8053	0.0269775	0.379648	-1.01324	0.00510923	0.0582726
A6H9N8	Slc8a1	Sodium/calcium exchanger 1 OS=Rattus norvegicus OX=10116 GN=Slc8a1 PE=3 SV=1	38	0.0107488	0.913246	0.95206	-0.22847	0.0924325	0.461301	-0.217721	0.097618	0.265936
Q01728-6	Slc8a1	Isoform 6 of Sodium/calcium exchanger 1 OS=Rattus norvegicus OX=10116 GN=Slc8a1	34	0.352289	0.00921552	0.0447219	-0.116271	0.499552	0.809304	0.236018	0.162407	0.3538
P35213	Ywhab	14-3-3 protein beta/alpha OS=Rattus norvegicus OX=10116 GN=Ywhab PE=1 SV=3	18	0.429653	7.17669e-07	5.18143e-05	-0.122254	0.197071	0.577193	0.307398	0.00179792	0.0344553
P62260	Ywhae	14-3-3 protein epsilon OS=Rattus norvegicus OX=10116 GN=Ywhae PE=1 SV=1	31	0.392925	0.00215066	0.0163446	-0.46266	0.00623597	0.344161	-0.0697344	0.650584	0.798417
P61983	Ywhag	14-3-3 protein gamma OS=Rattus norvegicus OX=10116 GN=Ywhag PE=1 SV=2	26	0.230687	0.0215468	0.0816323	-0.34668	0.0109586	0.344561	-0.115993	0.356524	0.562921
P68511	Ywhah	14-3-3 protein eta OS=Rattus norvegicus OX=10116 GN=Ywhah PE=1 SV=2	26	0.0601763	0.532566	0.694388	-0.227524	0.0857332	0.457224	-0.167348	0.187434	0.382911
P68255	Ywhaq	14-3-3 protein theta OS=Rattus norvegicus OX=10116 GN=Ywhaq PE=1 SV=1	18	0.360662	4.61322e-05	0.00116904	-0.204198	0.0542589	0.422978	0.156464	0.123598	0.303124
A0A0G2JV65	Ywhaz	Tyrosine 3-monooxygenase/tryptophan 5-monooxygenase activation protein, zeta OS=Rattus norvegicus OX=10116 GN=Ywhaz PE=1 SV=2	22	0.208991	0.00664835	0.0360084	-0.157984	0.11143	0.480549	0.0510076	0.588728	0.753686
